# Supplementary material for: A genome-engineered tool set for Drosophila TGF-β/BMP signaling studies
Source: Development. 2024 Nov 18;151(22):dev204222. doi: 10.1242/dev.204222 (PMC11607693; doi:10.1242/dev.204222)
Supplement: Table S1. Primers to generate plasmids containing homology arms and guide RNAs [file develop-151-204222-TableS1.xlsx]

## Sheet: Tabelle1
	Primer name	Sequence
Babo	babo_gRNAL_for	tatataggaaagatatccgggtgaacttcgTATTAACCGCTAATTGTGTTgttttagagctagaaatagcaag
	babo_gRNAR_rev	attttaacttgctatttctagctctaaaacTCTCCCATAAGTAGGTATCCgacgttaaattgaaaataggtc
	babo_HAL_XhoSph_for	ttttctcgaGCATGCtcaaccgagtttgtgccgcacc
	babo_HAL_Not_rev	ttttGCGGCCGCgcggttaataatacttaaatgtagtaattaatttacaaaaacgtcactgacctgcg
	babo_HAR_Xba_for	ttttTCTAGAggtatccatattgctggaagcgc
	babo_HAR_Xho_rev	ttttCTCGAGacttcggaggttgtattggggg
Brk	brk_gRNAL_for	tatataggaaagatatccgggtgaacttcgATAGTTGTGTATATTTCGATgttttagagctagaaatagcaag
	brk_gRNAR_rev	attttaacttgctatttctagctctaaaacTTATAACATCCGATTGGTGGcgacgttaaattgaaaataggtc
	brk HAL_Eco_for	ttttGAATTCgcgaacatttgtcgactttggg
	brk HAL_Not_rev	ttttGCGGCCGCtggtatagatcggataaataaaacacagttaaaaaaaatatatgtctgcgtgctgttgc
	brk HAR_Xba_for	ttttTCTAGAaatggcagtcactgggcctgg
	brk HAR_Xho_rev	ttttCTCGAGcattcgaaacccaacgcaaatgc
Dad	dad_gRNAL_for	tatataggaaagatatccgggtgaacttcGTATTTGGGCTGTTAATTTGgttttagagctagaaatagcaag
	dad_gRNAR_rev	attttaacttgctatttctagctctaaaacCCGAATACATGCTCACCACAcgacgttaaattgaaaataggtc
	dad HAL_Eco_for	ttttGAATTCggaagggtttttgttccggc
	dad HAL_Not_rev	ttttGCGGCCGCgcccaaatacgcttgtgtttgtg
	dad HAR_Xba_for	ttttTCTAGAatgtattcggtggcgccagg
	dad HAR_Xho_rev	ttttCTCGAGgcaatgggtaacggactccg
Dally	dally_5’_for	ataGCTAGCctctaaagactcaaattaattaattcatttcagattgcgc
	dally_5’_rev	ataCATATGttttgatgggtgatttctgtgtgcagacacagtg
	dally_3’_for	tatACTAGTgtaaagttcacgccatccatccgtagagttataatatcg
	dally_3’_rev	ataGGCGCGCCtttcactcaattacacgaaacagatatatattgggtacattcgc
Dlp	dlp_gRNAL_for	cttcGAAGCAATTGAAGTGCAACA
	dlp_gRNAL_rev	aaacTGTTGCACTTCAATTGCTTC
	dlp_gRNAR_for	cttcgAATATCGGACATACCGTTAC
	dlp_gRNAR_rev	aaacGTAACGGTATGTCCGATATTc
	dlp HAL_XhoSph_for	ttttctcgaGCATGCtgggcatcgacacatacacatcc
	dlp HAL_Not_rev	ttttGCGGCCGCatggttgtcgggtgttattaaatcgg
	dlp HAR_Xba_for	ttttTCTAGAtgtccgatattatataccaatggc
	dlp HAR_Xho_rev	ttttCTCGAGccaacgatgctctactgtatgc
Mad	mad_gRNAL_for	gtcgTGTGAAACGATTCTATTGTA
	mad_gRNAL_rev	aaacTACAATAGAATCGTTTCACA
	mad_gRNAR_for	cttcGATGAGGCTCGAGTCCTCAA
	mad_gRNAR_rev	aaacTTGAGGACTCGAGCCTCATC
	mad HAL Eco_for	ttttGAATTCgaggctctggttgactttgggc
	mad HAL Not_rev	ttttGCGGCCGCgggggtatttttgaggtctgacagttctttgaagtccaaaaaaccacaaagg
	mad HAR_Xba_for	ttttTCTAGActcaatggagacggaagagaagg
	mad HAR_Xho_rev	ttttCTCGAGgtgggagcaaagggtagatcgtatc
Med	med_gRNAL_for	cttcGCTGGATGGCTTTGTGTGAG
	med_gRNAL_rev	aaacCTCACACAAAGCCATCCAGC
	med_gRNAR_for	cttcGCTCGATGGTCGCTTGCAGGT
	med_gRNAR_rev	aaacACCTGCAAGCGACCATCGAGC
	med HAL_Eco_for	ttttGAATTCttggcagggaatcgcaaacttcc
	med HAL_Not_rev	ttttGCGGCCGCtgagtgggcttggggggtgttg
	med HAR_Xba_for	ttttTCTAGAagtctctcagactttctgcatcg
	med HAR_Xho_rev	ttttCTCGAGgatctgtgggcgaattggcctg
Pent	5'forward_1kb_homarm_pent	tatGCTAGCgctggctgagcagctggtgc
	5'reverse_1kb_homarm_pent	tatCATATGttcacttagcagttcgaattcgtcaattaac
	3'forward_1kb_homarm_pent	tatACTAGTgtaagtttactttcgaaaaattgttaacaaaatattcc
	3'reverse_1kb_homarm_pent	tatCCTAGGgtcgaatctggaatacgctttagtag
Put	Put 5´LA NotI_for	ttttGCGGCCGCccaactcgattcgataggatcc
	Put 5´LA rev (3) ACC65I	ttttGGTACCggtgcagtggaatggaataactggg
	Put 3´RA SpeI_for	ttttACTAGTgtattgcactgcgagtgtgt
	Put 3´RA AvrII_rev	ttttCCTAGGcgcctccatcttacagtgct
Sax	sax2_gRNAL_for	tatataggaaagatatccgggtgaacttcgAGAAGAATCGGTTACGCAAAgttttagagctagaaatagcaag
	sax2_gRNAR_rev	attttaacttgctatttctagctctaaaacACGAACTAATAGTGTGAAATcgacgttaaattgaaaataggtc
	sax2 HAL_Eco_for	ttttGAATTCgtgcttggtgaagagagtgcg
	sax2 HAL_Not_rev	ttttGCGGCCGCcgggcagcttttaattgttaacatttggg
	sax2 HAR_Spe_for	ttttACTAGTggtatattattcaaagctaagccaagatcc
	sax2 HAR_Xho_rev	ttttCTCGAGtcccaaagtttaatgcctattcg
Shn	shn_gRNAL_for	tatataggaaagatatccgggtgaacttcGCAGGTGTGTGATTAGCAATgttttagagctagaaatagcaag
	shn_gRNAR_rev	attttaacttgctatttctagctctaaaacCCTCCAACGAGCGCATATCAcgacgttaaattgaaaataggtc
	shn HAL_Eco_for	ttttGAATTCgtcgtgactgtagatgatggc
	shn HAL_Not_rev	ttttGCGGCCGCgcaatgggattataaagcgttgcc
	shn HAR_Xba_for	ttttTCTAGAgcgcatatcaaatgtctaagcatatcgc
	shn HAR_Xho_rev	ttttCTCGAGcctttctactggtactgtgctcc
Smad2	smad2_gRNAL_for	tatataggaaagatatccgggtgaacttcgATGTACACACGCCTAATCTGgttttagagctagaaatagcaag
	smad2_gRNAR_rev	attttaacttgctatttctagctctaaaacACATGTAAGTGTGTGCTCTTcgacgttaaattgaaaataggtc
	smad2 HAL_Eco_for	ttttGAATTCtggcgtcgaagcttattcgcg
	smad2 HAL_Not_rev	ttttGCGGCCGCcctaatctgtgggcagtttgg
	smad2 HAR_Xba_for	ttttTCTAGAatgtgggatatatatctttacaagc
	smad2 HAR_Xho_rev	ttttCTCGAGcttgccaagcaaaatccggc
Tkv	NotI_tkvLA_for	ttttGCGGCCGCaggcacttggcaggttcgctcaaacg
	AccI_tkvLA_rev	ttttGGTACCgttgacgagtgggttggtcttatcc
	BglII_tkvRA_for	ttttAGATCTgcagctgtttgtagtctcgttttagg
	AvrII_tkvRA_rev	ttttCCTAGGggttacccactcatacagaactatcc
Wit	wit_gRNAL_f	tatataggaaagatatccgggtgaacttcgTGGGGACCAGAGGTTGGAAAgttttagagctagaaatagcaag
	wit_gRNAR_r	attttaacttgctatttctagctctaaaacTAGAGCAGAAGACTTGAATCgacgttaaattgaaaataggtc
	wit HAL_Eco_for	ttttGAATTCgacagttcatcaacccctacc
	wit HAL_Not_rev	ttttGCGGCCGCtccccaccacaaaaatctcacattcgg
	wit HAR_Xba_for	ttttTCTAGAgaagacttgaatcgcttcctgg
	wit 3´HAR new rev	ttttCTGCAGgccaaatactcgaacaacgggc
