# Supplementary material for: A genome-engineered tool set for Drosophila TGF-β/BMP signaling studies
Source: Development. 2024 Nov 18;151(22):dev204222. doi: 10.1242/dev.204222 (PMC11607693; doi:10.1242/dev.204222)
Supplement: Table S2. Primers to generate reintegration vectors [file develop-151-204222-TableS2.xlsx]

## Sheet: Tabelle1
	Construct	Primer name	Sequence
Babo	RIVwhite	RIVw babo till stop for	cccttgggctccccgggcgcgtactccacGAATTCtaattgtgtttggaatgagc
	_BaboYFP	babo till stop rev	ctcgcccttgctcacgttcttgaccttgtcctcc
		babo YFP for	gacaaggtcaagaacgtgagcaagggcgaggagc
		babo YFP rev	ctgaagccacaatcacttgtacagctcgtccatgccg
		babo stop+3´UTR for	gacgagctgtacaagtgattgtggcttcagtttgacg
		RIVw babo stop+3´UTR rev	ttatacgaagttatggtaccggcgcgccaCTCGAGtacttatgggagaggggtgg
	RIVwhite	RIVw babo till stop for	cccttgggctccccgggcgcgtactccacGAATTCtaattgtgtttggaatgagc
	_Babo3xHA	babo till stop+3xHA rev	ggaacatcgtatgggtagttcttgaccttgtcctcc
		babo 3xHA + stop + 3´UTR for	tcaagaactacccatacgatgttcctgactatgcgggctatccctatgacgtcccggactatgcaggatcctatccatatgacgttccagattacgcttgattgtggcttcagtttgacg
		RIVw babo stop+3´UTR rev	ttatacgaagttatggtaccggcgcgccaCTCGAGtacttatgggagaggggtgg
Brk	RIVwhite	RIVw_brk for	gggctccccgggcgcgtactccacGAATTCatcgaaatatacacaactatatagatttgaaacg
	_YFPBrk	brk till atg +YFP rev	cgcccttgctcaccatgattatggtttattttcgtgg
		brk YFP for	aaccataatcatggtgagcaagggcgaggagc
		brk YFP rev	cgctgctgctatccttgtacagctcgtccatgc
		brk till stop+YFP for	cgagctgtacaaggatagcagcagcgaacagttgaacg
		RIVw_brk rev	atagcatacattatacgaagttatGGTACCataacatccgattggtgg
	RIVwhite	RIVw_brk for	gggctccccgggcgcgtactccacGAATTCatcgaaatatacacaactatatagatttgaaacg
	_3xHABrk	brk3xHA rev	tagtcaggaacatcgtatgggtacatgattatggtttattttcg
		brk3xHA for	tcatgtacccatacgatgttcctgactatgcgggctatccctatgacgtcccggactatgcaggatcctatccatatgacgttccagattacgctgatagcagcagcgaacagttgaacg
		RIVw_brk rev	atagcatacattatacgaagttatGGTACCataacatccgattggtgg
	RIVwhite	RIVw_brk for	gggctccccgggcgcgtactccacGAATTCatcgaaatatacacaactatatagatttgaaacg
	_FGTBrk	brk 3xFLAG-eGFP rev	ataatcagatctcatgattatggtttattttcgtggcg
		brk 3xFLAG-eGFP for	cacgaaaataaaccataatcatgagatctgattataaagaccacgatggagactataaagatcatgacattgactacaaggatgacgacgacaagggaggagtgagcaagggcgaggagc
		brk eGFP-2xTY1 rev	ctgttcgctgctgctatctctagaAtcgagtggatcttggtttgtgtggacttcatccagcgggtcctgattggtatgcacttctcctcccttgtacagctcgtccatgc
		brk eGFP-2xTY1 for	ctcgattctagagatagcagcagcgaacagttgaacg
		RIVw_brk rev	atagcatacattatacgaagttatGGTACCataacatccgattggtgg
Dad	RIVwhite	RIVw_dad for	gggctccccgggcgcgtactccacGAATTCtgttaatttgcggcgctctcc
	_YFPDad	dad YFP till atg rev	tcgcccttgctcaccatggagggacatacagttttgc
		dad YFP for	ctgtatgtccctccatggtgagcaagggcgaggagc
		dad YFP rev	ctcttgggaatatcttgtacagctcgtccatgcc
		dad YFP downstream atg for	gacgagctgtacaagatattcccaagagaaaagaagg
		RIVw_dad rev	atagcatacattatacgaagttatGGTACCgctcaccacacaaccagtgc
	RIVwhite	RIVw_dad for	gggctccccgggcgcgtactccacGAATTCtgttaatttgcggcgctctcc
	_3xHADad	dad3xHA till atg rev	aggaacatcgtatgggtacatggagggacatacagttttgc
		dad3xHA downstream atg for	cctccatgtacccatacgatgttcctgactatgcgggctatccctatgacgtcccggactatgcaggatcctatccatatgacgttccagattacgctatattcccaagagaaaagaagg
		RIVw_dad rev	atagcatacattatacgaagttatGGTACCgctcaccacacaaccagtgc
	RIVwhite	RIVw_dad_3xHA for	gctccccgggcgcgtactccacGAATTCtgttaatttgcggcgctctcc
	_FGTDad	dad 3xFLAG-eGFP rev	aatcactagtcatggagggacatacagttttgcgg
		dad 3xFLAG-eGFP for	gcaaaactgtatgtccctccatgactagtgattataaagaccacgatggagactataaagatcatgacattgactacaaggatgacgacgacaagggaggagtgagcaagggcgaggagc
		dad eGFP-2xYT1 rev	acttctcctcccttgtacagctcgtccatgc
		dad eGFP-2xTY1 for	ctcggcatggacgagctgtacaagggaggagaagtgcataccaatcaggacccgctggatgaagtccacacaaaccaagatccactcgatgcatgctctagaatattcccaagag
		RIVw_dad 3xHA rev	atacattatacgaagttatGGTACCgctcaccacacaaccagtgc
Dally	RIVwhite	-50bp to eCFP for	cccttgggctccccgggcgcgtactccacGAATTCatttagccccatcatccac
	_YFPDally	-50bp to eCFP rev	ggctccgctttcccactgtttgaagtgcggtttttcgctgtaagtcccac
		eCFP with linkers for	ccgcacttcaaacagtgggaaagcggagccgtgagcaagggcgagg
		eCFP with linkers rev	gctttcccactgtttgaagtgcggagctcccttgtacagctcgtccatg
		eCFP to XhoI for	ggagctccgcacttcaaacagtgggaaagcggcgccatttgtggcg
		eCFP to XhoI rev	acgtgactttggaactgtttggcattcgtCTCGAGgactccgcgcaggc
	RIVwhite	EcoRI -50bp Dally	atatGAATTCatttagccccatcatccactgtg
	_V5Dally	Dally V5 rev	agaccgaggagagggttagggataggcttacctttttcgctgtaagtcccactcgac
		Dally V5 for	tccctaaccctctcctcggtctcgattctacgggcgccatttgtggcggaaac
		Dally XhoI rev	atatCTCGAGgactccgcgcaggctg
	RIVwhite	Dally NotI for new 2	gctccccgggcgcgtactccacgaattctccggaGCGGCCGCatttagccccatcatccactgtgtctgc
	_YFPDally	Stop GPI rev new	tgccttccagtgggttggacccttaggtcttgccgctgtcacg
	ΔGPI	Stop GPI for new	cggcaagacctaagggtccaacccactggaaggcaccgcgacg
		Dally Acc65I rev new	tcgtatagcatacattatacgaagttatGGTACCggatttcaaatattgacgtttattcagg
	RIVwhite	Dally NotI for new 3	cgggcgcgtactccacgaattctccggaGCGGCCGCatttagccccatcatccactgtgtctgc
	_YFPDally	Dally CD2 5´ rev new 3	ccagggcaccccagacggtcccactgtcactagtcttgccgctgtcacgcgactcc
	CD2	Dally CD2 5´ for new 3	cgaagtggagtcgcgtgacagcggcaagactagtgacagtgggaccgtctggg
		Dally CD2 3´ rev	caatcccttgggctggggcagcatccttaattagggggtggcaacg
		Dally CD2 3´ For new	cgttgccaccccctaattaaggatgctgccccagcccaagg
		Dally Acc65I rev new	tcgtatagcatacattatacgaagttatGGTACCggatttcaaatattgacgtttattcagg
Dlp	RIVwhite	5´dlp 3xHA for	gctccccgggcgcgtactccacGAATTCccgactcgcgagcacgcg
	_YFPDlp	5´dlp YFP rev	agtgcggccctgctacgccacccgccggattgggg
		dlp YFP+spacer for	gtggcgtagcagggccgcacttcaaacagtgggaaagcgg
		dlp YFP+spacer rev	attgatcgatgatcgaagagctttcccactgtttgaagtgc
		3´dlp YFP for	gctcttcgatcatcgatcaattcagtccg
		3´dlp 3xHA rev	agcactagtgtttaaacgctagcagatctGCGGCCGCtatgtaggtgtacacagtttagtttgaaatgcg
	RIVwhite	5´dlp 3xHA for	gctccccgggcgcgtactccacGAATTCccgactcgcgagcacgcg
	_3xHADlp	5´dlp 3xHA rev	cgcatagtcaggaacatcgtatgggtatcctccccctgctacgccacccgccgg
		3´dlp 3xHA for	ggatacccatacgatgttcctgactatgcgggctatccctatgacgtcccggactatgcaggatcctatccatatgacgttccagattacgctggaggatcttcgatcatcgatcaattc
		3´ dlp 3xHA rev	agcactagtgtttaaacgctagcagatctGCGGCCGCtatgtaggtgtacacagtttagtttgaaatgcg
Mad	RIVwhite	RIV_mad3xHA + atg for	cgggcgcgtactccacgaattctccggaGCGGCCGCttacaatagaatcgtttcacaattgacg
	_3xHAMad RB	mad-RB-3xHA rev	ggaacatcgtatgggtagtctgtgaaaagagcaagtaaaaagc
		mad-RB-3xHA downstream atg for	acagactacccatacgatgttcctgactatgcgggctatccctatgacgtcccggactatgcaggatcctatccatatgacgttccagattacgcttatccgcccgctgatagttatacc
		RIV_mad3xHA rev	ttcgtatagcatacattatacgaagttatGGTACCgactcgagcctcatcttaagc
	RIVwhite	mad3xHA + atg for	gggcgcgtactccacgaattctccggaGCGGCCGcttacaatagaatcgtttcacaattgacg
	_FGTMad RB	mad-RB 3xFLAG-eGFP rev	ataatcactagtgtctgtgaaaagagcaagtaaaaagc
		mad-RB 3xFLAG-eGFP for	ttttacttgctcttttcacagacactagtgattataaagaccacgatggagactataaagatcatgacattgactacaaggatgacgacgacaagggaggagtgagcaagggcgaggagc
		mad-RB eGFP-2xTY1 rev	actatcagcgggcggatatctagaatcgagtggatcttggtttgtgtggacttcatccagcgggtcctgattggtatgcacttctcctcccttgtacagctcgtccatgc
		mad-RB eGFP-2xTY1 for	atccactcgattctagatatccgcccgctgatagttatacc
		mad3xHA downstream of atg rev	ttcgtatagcatacattatacgaagttatGGTACCgactcgagcctcatcttaagc
	RIVwhite	RIV_mad3xHA + atg for	cgggcgcgtactccacgaattctccggaGCGGCCGCttacaatagaatcgtttcacaattgacg
	_3xHAMad	Mad-RA-3xHA + atg rev	ggaacatcgtatgggtacattctgttgctgctgcc
		mad-RA-3xHA downstream of atg for	aacagaatgtacccatacgatgttcctgactatgcgggctatccctatgacgtcccggactatgcaggatcctatccatatgacgttccagattacgctgacaccgacgatgtggaatcg
		RIV_mad3xHA rev	ttcgtatagcatacattatacgaagttatGGTACCgactcgagcctcatcttaagc
	RIVwhite	mad3xHA + atg for	cgggcgcgtactccacgaattctccggaGCGGCCGCttacaatagaatcgtttcacaattgacg
	_Madnotag	mad no tag rev	cgataACCGGTataactatcagcgggcggatagtctgtgaaaagagc
	RIVwhite	mad3xHA + atg for	cgggcgcgtactccacgaattctccggaGCGGCCGCttacaatagaatcgtttcacaattgacg
	_MadPA only	mad-RA_mut_RB rev	cgataACCGGTataactatcagcgggcggataAgtctgtgaaaagagc
	RIVwhite	mad3xHA + atg for	cgggcgcgtactccacgaattctccggaGCGGCCGCttacaatagaatcgtttcacaattgacg
	_MadPB only	ATG-mad-RA mut rev	tcacCGCCGGCGatgtgaaggagaatagcgagcccagtgtggaGatcgcgctgcttgtgttcgattccacatcgtcggtgtcGattctgttgctgctgccg
Med	RIVwhite	5´UTR + ATG to 3xHA for	cccttgggctccccgggcgcgtactccacGAATTCacaaagccatccagccg
	_YFPMed	5´UTR + ATG to YFP rev	tcccactgtttgaagtgcggcatgccaaagtcctgggc
		YFP + spacer for	tcgcccaggactttggcatgccgcacttcaaacagtgggaaagcggagccg
		YFP + spacer rev	cacgcccccgagccgccgccgctttcccactgtttgaagtgcggagctccc
		YFP-downstream of atg for	acttcaaacagtgggaaagcggcggcggctcgggggcg
		downstream of atg to 3xHA rev	ttcgtatagcatacattatacgaagttatGGTACCaacctacctgcaagcgaccatcgagggtgc
	RIVwhite	5´UTR + ATG to 3xHA for	cccttgggctccccgggcgcgtactccacGAATTCacaaagccatccagccg
	_3xHAMed	5´UTR + ATG to 3xHA rev	ggaacatcgtatgggtacatgccaaagtcctgggc
		downstream of atg to 3xHA for	gactttggcatgtacccatacgatgttcctgactatgcgggctatccctatgacgtcccggactatgcaggatcctatccatatgacgttccagattacgctggcggcggctcgggggcg
		downstream of atg to 3xHA rev	ttcgtatagcatacattatacgaagttatGGTACCaacctacctgcaagcgaccatcgagggtgc
Pent	RIVwhite	Nhe P1+2 for	ttttGCTAGCcctccgaagcacagtaacag
	_YFPPent	Rev with Venus overhang	ctcgcccttgctcaccaactgatcgtcactttttccag
		For with Pent overlap	agtgacgatcagttggtgagcaagggcgaggag
		Rev with pent 50bp	gatcCTCGAGtggtttgttcggggaatattttgttaacaatttttcgaaagtaaacttaccaactg cttgtacagctcgtccatgc
	RIVwhite_V5Pent	Nhe P1+2 for	ttttGCTAGCcctccgaagcacagtaacag
		Rev with pent 50 bp V5	gatcCTCGAGtggtttgttcggggaatattttgttaacaatttttcgaaagtaaacttaccaactgcgtagaatcgagaccgagg
Put	RIVwhite	Punt_CDS fw2	gcgtactccacgaattctccggaGCGGCCGCtgtccccgaaacatcgaaatattc
	_PutYFP	Punt_CDS rev2	ccttgctcaccattaagcaattcgtagattccttgg
		YFP fw	tacgaattgcttaatggtgagcaagggcgag
		YFP rev	cttagtaccgcttttacttgtacagctcgtccatg
		3UTR fw2	gctgtacaagtaaaagcggtactaagccacag
		3UTR rev2	cgaagttatggtaccggcgcgccaCTCGAGaggatggagtttaaagtatttttatttaaaatac
	RIVwhite	Punt_5UTR_fwd2	cgggcgcgtactccacgaattctccggaGCGGCCGCtgtccccgaaacatcgaa
	_PutCFP	Punt_5UTR_rev2	caccagaaccaccacctaagcaattcgtagattccttgg
		eCFP_fwd2	tctacgaattgcttaggtggtggttctggtggtggttctatggtgagcaagggcgag
		eCFP_rev2	gcttagtaccgcttctacttgtacagctcgtccatgc
		3_UTR_fwd2	gacgagctgtacaagtagaagcggtactaagccacag
		3_UTR_rev	ttatacgaagttatggtaccggcgcgccaCTCGAGgatggagtttaaagtatttttatttaaaatac
Sax	RIVwhite	sax upstream for	ccacgaattctccggaGCGGCCGCtttgcgtaaccgattcttcttc
	_SaxYFP	Sax upstream to YFP rev	cagctcctcgcccttgctcacaacgcagacctcgtcgaagtccagg
		Sax YFP for	gacttcgacgaggtctgcgttgtgagcaagggcgaggagctgttcaccg
		Sax YFP rev	ctaaggctcgactactaccactacttgtacagctcgtccatgccgagagtgatcc
		sax 3 UTR to YFP for	gcatggacgagctgtacaagtagtggtagtagtcgagccttagc
		sax 3UTR rev	gcatacattatacgaagttatGGTACCtacgaactaatagtgtgaaatgc
	RIVwhite	sax upstream for	ccacgaattctccggaGCGGCCGCtttgcgtaaccgattcttcttc
	_Sax3xHA	Sax uptream to 3x HA rev	cgcatagtcaggaacatcgtatgggtaaacgcagacctcgtcgaagtcc
		Sax 3 UTR to 3xHA for	tgcgtttacccatacgatgttcctgactatgcgggctatccctatgacgtcccggactatgcaggatcctatccatatgacgttccagattacgcttagtggtagtagtcgagccttagc
		sax 3UTR rev	gcatacattatacgaagttatGGTACCtacgaactaatagtgtgaaatgc
Shn	RIVwhite	RIVw_shn intron for	gggctccccgggcgcgtactccacgtaatcacacacctgccagc
	_Shn3xHA	shn mut Eco1 rev	caacatcgataaagcacagtggcgaaaatatacgaacacacacaaatgtatattcgccttgtttctttttatcaactttctattttgatcccaacttagctgggg
		shn mut Eco2 for	gttcgtatattttcgccactgtgctttatcgatgttgacacgttcacagagtgggaaattgattttcaatagagcacgggatcgccagcttgtgattcacc
		shn 5´intron rev	aggtaccAAAgaattcattattatcgaatttattatcctgtgacg
		shn Eco/Acc for	cacaggataataaattcgataataatgaattcTTTggtacctagcatcgaagtgc
		shn 3xHA rev	tagtcaggaacatcgtatgggtagttgcttgccgctgctgaagc
		shn 3xHA for	cggcaagcaactacccatacgatgttcctgactatgcgggctatccctatgacgtcccggactatgcaggatcctatccatatgacgttccagattacgcttgacagtacatgtacatgc
		RIVw_shn 3´exon rev	cgtatagcatacattatacgaagttatgagtaagttgtgtgtgtgccc
	RIVwhite	shn Acc65 overhang for	ccgccaacagcaggcccgttatgagcgtaaatgaGGTACCtagcatcgaagtgcacg
	_ShnFGT	shn 2xTY1-eGFP rev	tgcacttctctagagttgcttgccgctgctgaagc
		shn 2xTY1-eGFP for	ttcagcagcggcaagcaactctagagaagtgcataccaatcaggacccgctggatgaagtccacacaaaccaagatccactcgatggaggagtgagcaagggcgaggagc
		shn eGFP-3xFLAG rev	tctttataatctcctcccttgtacagctcgtccatgc
		shn eGFP-3xFLAG for	ggacgagctgtacaagggaggagattataaagaccacgatggagactataaagatcatgacattgactacaaggatgacgacgacaagagatcttgacagtacatgtacatgctgcagcc
		shn BsiWI overhang rev	tttccactgggctcgacagtcaggtgctagtCGTACGataacttcgtatagcatacattatacg
		Shn tag plus Acc65 for	tttGGTACCttcagcagcggcaagcaactctag
Smad2	RIVwhite	RIVw_smad2 for	gcgtactccacgaattctccggaGCGGCCGCgtgtgtacatacatacagaaatatacacac
	_YFPSmad2	smad2 till atg +YFP rev	cgcccttgctcaccatctcagggtctcaggg
		smad2 YFP for	agaccctgagatggtgagcaagggcgaggagc
		smad2 YFP rev	gggtgaatggcaacttgtacagctcgtccatgc
		smad2 till stop +YFP for	cgagctgtacaagttgccattcaccccgcagg
		RIVw_smad2 rev	acattatacgaagttatggtaccGGCGCGCCgtaagtgtgtgctctttgtatatagatatatctgc
Tkv	RIVwhite	eGFP 1xHA Xba Tkv for	cccattaagattgtcTCTAGAtacccatacgatgttcctgactatgcgggaggagtgagcaagggcgaggagctgttc
	_TkvHAeGFP	eGFP Xho rev	ttttCTCGAGttacttgtacagctcgtccatgcc
	RIVwhite	eGFP Xba Tkv for	gtgcccattaagattgtcTCTAGAgtgagcaagggcgaggagc
	_TkveGFPHA	eGFP 1xHA Xho rev	ttttCTCGAGttacgcatagtcaggaacatcgtatgggtatcctcccttgtacagctcgtccatgcc
	RIVwhite_TkvYFP	Gibson Tkv_fwd	gcgtactccacGAATTCtccggagctttaagtgcattactgcaac
		Gibson Tkv_rev	caccagaaccaccaccgacaatcttaatgggcac
		Gibson eYFP_fwd	cattaagattgtcggtggtggttctggtggtggttctatggtgagcaagggcgag
		Gibson eYFP_rev	cgaagttatGGTACCggcgcgccacttacttgtacagctcgtccatg
	RIVwhite	RIV_NotI_Tkv_Exons_fw	ttttGCGGCCGCtttaagtgcattactgcaacagacg
	_Tkv3xHA	RIV_Tkv_Exons_3xHA_Stop_XhoI_rev	tttCTCGAGttaagcgtaatctggaacgtcatatggataggatcctgcatagtccgggacgtcatagggatagcccgcatagtcaggaacatcgtatgggtagacaatcttaatgggcac
	RIVwhite	Tkv exons Not EcoRI fw	ccacgaattctccggaGCGGCCGCtttaag
	_Tkv1xHA	Tkv Xba 1xHA rev	ttttCTCGAGttacgcatagtcaggaacatcgtatgggtaTctagagacaatcttaatgggcacatcg
Wit	RIVwhite	RIVw wit till stop for	cccttgggctccccgggcgcgtactccacGAATTCcagaggttggaaagggtgc
	_WitYFP	RIVw wit till stop+YFP rev	aacagctcctcgcccttgctcacgagaatgttgagcagggagg
		wit YFP for	ctcctccctgctcaacattctcgtgagcaagggcgaggagc
		wit YFP rev	cagcagaacctcctcatgctacttgtacagctcgtccatgcc
		RIVw wit 3´UTR+YFP for	catggacgagctgtacaagtagcatgaggaggttctgctgc
		RIVw wit 3´UTR rev	ttcgtatagcatacattatacgaagttatGGTACCtgctctatggctatcgttg
	RIVwhite	RIVw wit till stop for	cccttgggctccccgggcgcgtactccacGAATTCcagaggttggaaagggtgc
	_Wit3xHA	RIVw wit 3xHA rev	acatcgtatgggtagagaatgttgagcagggagg
		wit3xHA 3´UTR for	tcaacattctctacccatacgatgttcctgactatgcgggctatccctatgacgtcccggactatgcaggatcctatccatatgacgttccagattacgcttagcatgaggaggttctgc
		RIVw wit 3´UTR rev	ttcgtatagcatacattatacgaagttatGGTACCtgctctatggctatcgttg
