# Supplementary material for: A genome-engineered tool set for Drosophila TGF-β/BMP signaling studies
Source: Development. 2024 Nov 18;151(22):dev204222. doi: 10.1242/dev.204222 (PMC11607693; doi:10.1242/dev.204222)
Supplement: Table S3. Primers to generate HA toolbox plasmids [file develop-151-204222-TableS3.xlsx]

## Sheet: Tabelle1
Primer name	Sequence
XhoBglSpeFB_fw	ttttCTCGAGAGATCTACTAGTatggccgaggtgaagctggtggag
XbaStopSpeFB_rev	ttttTCTAGAttaACTAGTcgcccgttttatttccagcttggtcc
